# Supplementary material for: Follicular fluid thyroid autoantibodies, thyrotropin, free thyroxine levels and assisted reproductive technology outcome
Source: PLoS One. 2018 Oct 29;13(10):e0206652. doi: 10.1371/journal.pone.0206652 (PMC6205652; doi:10.1371/journal.pone.0206652)
Supplement: S1 Dataset — (XLSX) [file pone.0206652.s001.xlsx]

## Sheet: Sheet1
No	Thyroid autoimmunity	Age (years)	Body mass index-BMI (kg/m2)	Smoking	Family history for autoimmune diseases	Personal history for other autoimmune diseases, vitiligo or allergic rinitis	Known thyroid disease duration (months)	Daily levothyroxine dose (mcg)	Treatment duration (months)	Infertility duration (months)	Previous miscarriage	Previous ART	Etiology of infertility	Serum-TSH (mikroIU/ml)	Serum-fT4 (pmol/l)	Serum-fT3 (pmol/l)	Serum-TPOAbs (IU/ml)	Serum- TgAbs (IU/ml)	Follicular fluid-TSH (mikroIU/ml)	Follicular fluid-fT4 (pmol/l)	Follicular fluid- TPOAbs(IU/ml)	Follciular fluid-TgAbs (IU/ml)	Follicular fluid-progesteron (ng/ml)	Protocol (long GnRH-a vs short GnRH-ant)	Stimulation lenght (days)	Total gonadotropin dose (IU)	Serum estradiol on the day of final injection (pmol/l)	Method of fertilization	Spermogram on the day of oocyte retrieval	Number of retrieved oocytes	Number of good quality oocytes	Percentage of good quality oocytes (%)	Fertilization rate (%)	Number of embryos	Number of top quality embryos	Embyo transfer	Number of embryo transferred	2nd vs 3rd day of embryo transfer	Implantation rate (%)	Pregnancy per initiated cycle	Pregnancy per embryo transfer cycle	Twin pregnancy	Early miscarriage	Anti-Müllerian hormone-AMH (ng/ml)	AMH/upper ref.range (%)	Antral follicle count	Parity	Infertility
1	positive	40	26.23	no	yes	yes	36	50	36	48	yes	yes	male	2.38	17.7	3.87	35.4	64.36	1.33	12.08	4	17.66	10400	short	10	2550	9261	IVF/ICSI	pathological	19	13	68.42	71.43	10	8	yes	3	2	0	no	no			4.73	159.8	16	nullipara	primary
2	positive	34	22.51	no	no	no	38	50	11	94	no	yes	female-PCOS	2.5	20.79	5.51	53.7	327.9	1.87	16.54	25.07	299.1	21700	short	10	1800	7876	IVF/ICSI	normal	21	8	38.09	43.75	7	6	yes	2	2	0	no	no			2.02	26.8	8	nullipara	primary
3	positive	33	21.79	no	no	yes	17	100	17	41	no	no	female-endometriosis	0.81	26.14	4.44	286.3	13.53	0.737	20.19	187.4	10.98	16320	short	10	3375	3055	ICSI	pathological	4	3	75	33.33	1	1	yes	1	2	0	no	no			0.6	7.9	2	nullipara	primary
4	positive	36	26.64	no	no	no	134	100	134	47	no	no	male	2.73	21.42	4.82	191.9	15.74	4.17	16.22	132.2	17.38	21330	short	10	1800	5785	ICSI	pathological	7	5	71.43	60	3	3	yes	3	2	0	no	no			0.8	15.3	5	nullipara	primary
5	positive	34	23.95	no	yes	no	8	25	6	55	no	yes	male	2.35	21.48	5.25	8.2	27.24	1.83	19.02	4	18.9	31450	long	11	2100	9097	ICSI	pathological	8	6	75	100	6	3	yes	2	2	50	yes	yes	no	no	6.29	83.3	15	nullipara	primary
6	positive	34	21.86	yes	no	no	38	50	38	36	no	no	female-PCOSy	1.26	16.93	5.4	167.2	310.1	0.632	11.01	38.7	155.4	1500	long	9	1350	9130	IVF/ICSI	normal	10	5	50	33.33	3	3	yes	2	2	50	yes	yes	no	no	0.72	9.5	30	nullipara	primary
7	positive	34	23.82	yes	yes	no	39	107.14	39	72	no	no	male	2.06	23.22	3.95	220	13.72	2	18.09	117.4	18.14	6660	long	11	1950	4626	ICSI	normal	6	3	50	100	3	3	yes	2	2	100	yes	yes	yes	no	6.71	88.9	24	nullipara	primary
8	positive	31	19.88	no	no	no	24	62.5	12	24	no	no	both, male and female-PCOS	1.16	19.64	4.3	23.6	26.04	0.615	14.88	4	10.2	3310	long	10	1250	7264	ICSI	pathological	8	4	50	75	3	2	yes	2	3	0	no	no			3.37	44.6	30	nullipara	primary
9	positive	40	22.36	no	no	yes	22	32.14	20	36	no	yes	male	1.85	19.5	4.82	43.5	264.4	2.26	16.4	15.71	184.9	44650	short	10	2775	6706	ICSI	pathological	7	4	57.14	75	3	3	yes	3	3	0	no	no			0.78	26.2	6	nullipara	primary
10	positive	32	21.54	no	no	no	newly diagnosed			96	no	no	male	1.93	17.73	4.79	9.4	67.92	2.25	16.44	4	37.08	26500	long	10	1800	11377	IVF/ICSI	pathological	13	9	69.23	60	6	6	yes	2	2	50	yes	yes	no	no	3.6	47.7	17	nullipara	primary
11	positive	31	24.7	no	no	no	newly diagnosed			60	no	no	unknown cause	2.23	10.55	4.13	9.6	1944	3.18	11.86	4	1488	46950	long	10	2250	8612	IVF/ICSI	pathological	8	4	50	50	3	3	yes	2	3	50	yes	yes	no	no	1.5	19.8	10	nullipara	primary
12	positive	36	26.29	no	yes	no	24	125	24	14	no	no	male	1.48	20.7	4.74	600	2380	0.915	18.9	525.2	1211	25700	short	10	3000	5440	ICSI	pathological	9	8	88.89	100	8	8	yes	3	2	33.33	yes	yes	no	no	1.99	38	5	nullipara	primary
13	positive	35	27.06	no	no	no	48	92.86	48	60	yes	no	both, male and female-PCOS	0.973	26.83	5.55	539.1	188.8	0.186	16.33	167.6	133.3	7660	long	12	1500	6660	ICSI	pathological	9	6	66.67	83.33	5	4	yes	3	3	0	no	no			4.99	95.2	22	nullipara	primary
14	positive	33	19.84	no	no	no	17	35.71	17	53	no	no	unknown cause	2.66	24.15	4.79	11.2	209.4	2.39	18.61	4	106.1	17550	short	12	2625	7225	ICSI	normal	5	4	80	100	4	4	yes	2	2	0	no	no			3.38	44.8	4	nullipara	primary
15	positive	40	22.78	no	no	no	84	37.5	4	53	no	no	unknown cause	1.1	18.24	4.77	102.8	231.4	2.18	16.74	76.99	207.6	14870	short	10	2400	11560	IVF/ICSI	normal	12	9	75	63.63	6	5	yes	3	2	0	no	no			2.83	95.6	26	nullipara	primary
16	positive	34	28.13	no	no	no	24	75	19	72	no	no	unknown cause	0.955	16.8	4.18	122.7	9	1.97	17.73	87.9	13.95	36760	short	12	3750	8448	ICSI	pathological	8	7	87.5	85.71	6	6	yes	2	2	0	no	no			2.13	28.2	5	nullipara	primary
17	positive	31	24.6	no	yes	no	newly diagnosed			96	no	yes	male	2.14	21.48	6.9	5.5	29.75	1.06	17.4	4	33.05	41040	short	11	3150	4146	ICSI	pathological	6	3	50	0	0		no				no				0.31	4.1	6	nullipara	primary
18	positive	40	23.59	no	yes	yes	7	57.14	7	36	no	no	male	1.94	19.84	4.5	213.8	44.66	1.21	15.45	88.5	20.15	19040	short	10	2925	1167	ICSI	pathological	3	2	66.67	50	0		no				no				0.55	18.5	6	nullipara	primary
19	positive	30	22.92	no	no	no	84	75	12	60	no	no	male	1.04	18.31	4.13	13.1	1460	0.489	14.08	4	282.6	10100	long	14	2075	6798	ICSI	pathological	14	13	92.86	92.31	12	7	yes	2	3	0	no	no			3.7	49	30	nullipara	primary
20	positive	35	26.88	no	no	no	12	87.5	12	36	no	yes	male	0.626	24.99	5.36	21.3	204.2	0.586	19.77	5.44	125.1	20390	short	10	2500	7927	ICSI	pathological	17	14	82.35	71.43	10	8	yes	3	2	0	no	no			3.01	57.4	14	unipara	secondary
21	positive	36	19.26	no	no	no	132	100	132	29	no	no	unknown cause	1.43	22.72	4.76	36.2	56.52	2.01	17.55	10.15	30.7	23380	short	11	2550	8818	IVF/ICSI	normal	9	5	55.56	66.67	4	4	yes	3	2	0	no	no			1.71	32.6	9	nullipara	primary
22	positive	35	23.52	no	no	no	48	50	36	36	no	no	unknown cause	1.25	21.04	5.22	96.8	177.4	2.03	16.13	76	143.1	25320	long	14	2950	1355	IVF/ICSI	normal	16	12	75	66.67	10	8	yes	2	3	50	yes	yes	no	no	3.37	64.3	23	nullipara	primary
23	positive	37	20.74	yes	yes	no	108	37.5	36	72	no	yes	male	0.569	19.21	4.67	295.6	52.72	0.701	17.79	184.3	37.81	28630	short	10	2475	10613	ICSI	pathological	9	7	77.78	71.43	5	0	no				no				5.23	99.8	10	nullipara	primary
24	positive	39	26.16	yes	no	no	newly diagnosed			49	no	no	male	1.68	16.41	5.39	117.8	9	0.453	13.97	30.4	9	9760	short	12	3450	3254	ICSI	pathological	3	3	100	100	3	3	yes	3	2	0	no	no			0.24	4.6	3	nullipara	primary
25	positive	26	19.04	yes	no	no	newly diagnosed			24	no	no	female-tubal cause	1.14	16.73	6.07	26.6	95.49	0.924	15.54	6.7	55.73	27650	long	9	1275	9384	IVF/ICSI	normal	11	8	72.72	70	7	7	yes	2	2	100	yes	yes	yes	no	2.92	31.9	30	nullipara	primary
26	positive	34	19.42	no	no	no	newly diagnosed			41	no	no	male	2.28	16.2	5.08	59.3	41.14	1.57	14.63	35	38.77	26210	short	12	3150	8202	ICSI	pathological	9	7	77.78	85.71	6	6	yes	2	2	0	no	no			1.56	20.6	17	nullipara	primary
27	negative	34	23.09	yes	no	no				118	no	yes	female-tubal cause	1.72	19.55	5.56	8.4	9	1.81	16.1	4	10.54	27060	short	10	2625	11148	ICSI	pathological	10	6	60	33.33	2	2	yes	2	3	0	no	no			1.53	20.3	8	nullipara	primary
28	negative	34	20.72	no	no	yes				90	yes	no	male	2.68	12.91	4.53	18.4	12.51	3.11	14.65	5.7	13.15	13900	long	10	1550	11374	IVF/ICSI	pathological	17	14	82.35	80	12	11	yes	2	2	50	yes	yes	no	no	3.84	50.8	14	nullipara	primary
29	negative	24	25.69	yes	no	no				72	no	no	unknown cause	3.89	16.88	6.26	15.1	14.81	2.44	16.33	8.4	15.56	11760	short	10	3225	7564.9	IVF/ICSI	pathological	16	11	68.75	53.85	7	3	yes	2	2	50	yes	yes	no	no	1.23	13	20	nullipara	primary
30	negative	33	22.77	yes	no	no				78	no	no	male	1.97	19.09	6.29	25.5	16.34	1.06	19.43	7.5	14.89	45650	short	9	2550	3758	ICSI	pathological	6	5	83.33	80	4	3	yes	2	2	50	yes	yes	yes	no	0.77	10.1	7	nullipara	primary
31	negative	35	26.57	no	no	no				180	no	yes	female-tubal cause	2.94	18.12	5.77	13.2	9	1.43	17.32	4	9	29220	short	10	3000	4380	IVF/ICSI	normal	8	6	75	71.43	5	5	yes	2	2	0	no	no			1.59	30.3	4	nullipara	primary
32	negative	37	21.08	yes	no	no				85	no	no	unknown cause	3.55	15.73	5.69	12.2	9	1.75	12.46	4	9	20060	short	10	2850	4731	ICSI	normal	5	4	80	75	3	3	yes	3	2	33.33	yes	yes	no	no	1.39	26.5	7	nullipara	primary
33	negative	34	21.59	yes	no	yes				58	yes	no	unknown cause	0.901	19.12	6.06	8	9	0.494	13.7	4	9	16100	short	12	3675	3784	ICSI	normal	4	2	50	100	2	1	yes	2	2	50	yes	yes	yes	no	0.99	13.1	4	nullipara	primary
34	negative	38	18.55	no	no	no				29	no	no	unknown cause	3.77	21.46	5.9	11	9	0.55	14.28	4	9	6460	short	11	2600	2362	ICSI	normal	1	1	100	100	1	1	yes	1	2	0	no	no			0.34	6.5	1	nullipara	primary
35	negative	33	20.76	no	no	no				36	no	no	female-endometriosis	0.764	18.89	5.17	10.6	9	1.52	17.19	4	9	32400	long	12	3150	11350	ICSI	pathological	11	9	81.82	100	9	8	yes	2	2	50	yes	yes	no	yes	2.18	28.9	14	nullipara	primary
36	negative	38	18.5	no	no	no				24	no	no	male	1.65	20.02	5.47	16.1	11.16	1.24	18.34	4	10.37	26410	short	10	2475	9081	ICSI	pathological	5	5	100	80	4	4	yes	3	3	33.33	yes	yes	no	no	1.3	24.8	9	nullipara	primary
37	negative	33	18.89	no	yes	no				72	no	no	male	2.47	15.66	5.37	11.7	18.67	3.17	14.48	5.9	18.35	16450	long	9	1125	8439	ICSI	pathological	8	7	87.5	71.43	5	5	yes	2	2	50	yes	yes	no	no	4.28	56.7	7	nullipara	primary
38	negative	33	21.57	no	no	no				48	no	yes	female-tubal cause	1.8	17	4.93	13.3	9	1.75	14.02	4	10.44	1740	long	11	1500	6336	IVF/ICSI	normal	10	7	70	77.78	7	7	yes	2	2	0	no	no			6	79.5	30	nullipara	primary
39	negative	35	23.81	no	no	no				46	no	no	both, male and female-endometriosis	2.21	17.79	5.02	14.2	11.14	1.7	13.31	4	9	15680	short	11	2600	10258	ICSI	pathological	16	13	81.25	76.92	10	6	yes	3	2	33.33	yes	yes	yes	no	1.97	37.7	9	nullipara	primary
40	negative	38	21.4	yes	no	no				72	no	yes	male	2.27	19.73	6.23	12.6	9	0.251	13.42	4	9	942	short	14	2625	935	ICSI	pathological	1	0	0	0	0		no				no				0.5	9.5	1	nullipara	primary
41	negative	26	22.88	yes	no	no				48	no	no	both, male and female-tubal cause	1.28	16.01	5.1	11.9	12.31	0.765	14.92	4	9	19340	long	10	2175	7562	ICSI	pathological	11	9	81.82	44.44	4	4	yes	2	2	50	yes	yes	no	no	3.55	38.7	9	nullipara	primary
42	negative	37	20.62	no	no	no				36	no	no	male	2.29	17.63	5.63	10.8	9	1.94	15.79	4	10.92	34590	long	10	2400	9204	IVF/ICSI	pathological	9	7	77.78	85.71	6	6	yes	3	2	66.67	yes	yes	yes	no	4.62	88.2	13	nullipara	primary
43	negative	37	25.14	no	no	no				156	no	yes	female-endometriosis	1.75	16.58	4.99	10.9	9	1.1	14.78	4	9	15270	short	11	3300	3158	ICSI	pathological	4	3	75	66.67	2	2	yes	2	2	0	no	no			1.79	34.2	15	nullipara	primary
44	negative	31	19.69	yes	no	no				41	no	no	female-endometriosis	3.25	19.37	5.66	9.1	9	1.71	15.54	4	9	18390	short	10	2550	10706	ICSI	pathological	8	4	50	100	4	3	yes	2	3	0	no	no			2.8	37.1	10	nullipara	primary
45	negative	28	20.21	yes	no	no				60	no	no	male	1.99	17.26	5.78	11.8	10.23	1.23	16.44	4	9	16750	short	8	2400	2227	ICSI	pathological	3	1	33.33	0	0		no				no				0.46	5.1	9	nullipara	primary
46	negative	29	19.48	yes	no	no				108	no	yes	male	0.615	17.94	4.92	9.9	9	0.559	18.27	10.1	12.39	2390	long	9	1425	8641	ICSI	pathological	14	8	57.14	50	4	3	yes	2	2	0	no	no			4.13	45.1	30	nullipara	primary
47	negative	36	29.41	no	no	no				60	no	yes	both, male and female-PCOS	2.8	17.66	5.86	9.9	9	2.48	16.88	4	9	27510	short	10	3000	5766	ICSI	pathological	10	7	70	57.14	4	3	yes	3	3	0	no	no			2.03	38.7	10	nullipara	primary
48	negative	34	23.15	no	no	no				29	no	no	unknown cause	2.48	20.44	5.88	6.8	9	1.14	17.36	4	9	47340	short	10	2475	9997	IVF/ICSI	pathological	11	9	81.82	60	5	5	yes	2	2	50	yes	yes	yes	no	1.55	20.5	10	nullipara	primary
49	negative	37	20.97	no	no	no				72	no	yes	both, male and female-tubal cause	2.02	17.51	4.82	8.9	22.99	1.64	15.76	4	14.87	17100	short	10	2775	6435	ICSI	pathological	8	6	75	66.67	4	4	yes	3	2	66.67	yes	yes	yes	no	0.9	17.2	9	nullipara	primary
50	negative	34	23.18	no	no	no				48	no	no	unknown cause	1.69	16.65	5.7	9.5	9	2.11	15.39	4	10.13	25750	short	9	2700	5820	IVF/ICSI	pathological	9	6	66.67	71.43	5	4	yes	2	3	50	yes	yes	no	no	1.13	15	14	nullipara	primary
51	negative	40	26.24	yes	no	no				240	no	yes	unknown cause	1.44	15.78	5.77	10.8	9	0.926	14.99	4	11.71	23040	short	10	3000	5480	ICSI	pathological	7	5	71.43	80	4	3	yes	3	2	33.33	yes	yes	yes	no	2.1	70.9	13	nullipara	primary
52	negative	34	23.04	no	yes	yes				96	yes	no	both, male and female-endometriosis	3.42	17.08	4.85	17.1	9	2.29	17.2	89.8	9	26290	short	10	3000	4191	ICSI	pathological	7	6	85.71	50	3	3	yes	2	3	50	yes	yes	yes	yes	3.19	42.3	7	nullipara	primary
